# Supplementary material for: Virus-Induced galactinol-sucrose galactosyltransferase 2 Silencing Delays Tomato Fruit Ripening
Source: Plants (Basel). 2024 Sep 21;13(18):2650. doi: 10.3390/plants13182650 (PMC11434899; doi:10.3390/plants13182650)
Supplement: Supplementary file 1 [file plants-13-02650-s001.zip]

Archive with 3 entries (2 files):
- plants-3184446-supplementary/
- plants-3184446-supplementary/Supplementary Materials.pdf
- plants-3184446-supplementary/Table S1 and  Table S2.xlsx
