# Supplementary material for: Virus-Induced galactinol-sucrose galactosyltransferase 2 Silencing Delays Tomato Fruit Ripening
Source: Plants (Basel). 2024 Sep 21;13(18):2650. doi: 10.3390/plants13182650 (PMC11434899; doi:10.3390/plants13182650)
Supplement: Supplementary file 1 [file plants-13-02650-s001.zip › plants-3184446-supplementary/Table S1 and Table S2.xlsx]

## Sheet: Table S1
Table S1 Information on the primers used in this study
Experimental contents	Primer name	Primer sequence (5’-3’)
VIGS	PVX/pSlGSGT2	Forward: TCGACAATCGATTAGTCGCCCACGTTTCCTGATA
		Reverse: ACTCCACGGCCGCTAGCCTGGATATAGCTTCTTGA
	PVX sequencing	Forward: CAGTGTTGGCTTGCAAACTAG
		Reverse: ACTATGGCACGGGCTGTACTAAAG
	Detection primer 1	Forward: GGAGTTTCAGATGACAGTGACA
		Reverse: GAGATGGAAGCATTTGGTCTCT
	Detection primer 2	Forward: TGGCATCCTGTGGGGTTGATGG
		Reverse: CATCAGTGTTGTGATTCATGCA
	Detection primer 3	Forward: TGGAGCAGACACCCTCTATAAC
		Reverse: GGACTCATTCTAAATCATCGAC
Subcellular localization	pCAMBIA1300-35s-SlGSGT2-sGFP	Forward: TTTACAGGTACCGAATGACAGTGACACCTAACATC
		Reverse: ACTCCAGGATCCCTTATATACCTGAATTTCAAT
Yeast two-hibrid	pGADT7/SlGSGT2	Forward: AAATTTCCCGGGTATGACAGTGACACCTAACATC
		Reverse: AAATTTCCCGGGTATGACAGTGACACCTAACATC
	PGBKT7/SlGSGT2	Forward: AAATTTCCCGGGTATGACAGTGACACCTAACATC
		Reverse: AAATTTGTCGACGCTACTTATATACCTGAATTTC
	pGADT7/SlSPL-CNR	Forward: TCGACACCCGGGTATGGAAACTAACAAATGGGAAG
		Reverse: ACTCCAGAGCTCGTCAGCCCAAATTTTCTCCATG
	pGBKT7/SlSPL-CNR	Forward: GAGTCGGAATTCATGGAAACTAACAAATGGGAAGGG
		Reverse: TCGACAGGATCCTCAGCCCAAATTTTCTCCATGAGAG
	T7 Sequencing	TAATACGACTCACTATAGGG
	3’AD Sequencing	AGATGGTGCACGATGCACAG
	3’ BD Sequencing	TTTTCGTTTTAAAACCTAAGAGTC
qRT-PCR (genes involved in ethylene biosynthesis)	ACS1	Forward: GTGCTTCAAACAAAGGGAC
		Reverse: GTCCTAACCAAAGGCGAAT
	ACS2	Forward: GTAGGTGTTGAGAAAAGTGGAG
		Reverse: GTCTTAACGAACTAATGGTGAGG
	ACS3	Forward: CATCTCTGAAAATCAGAAGAGGCT
		Reverse: CCATAAGTCCATTTCAGCGTCA
	ACS4	Forward: AAATCTCCACCTTCACTAACGAAC
		Reverse: CCTAAGTCCTTGGAAAGACTAGACAC
	ACS6	Forward: CAATACTGTAGAACAAGGAGC
		Reverse: GGTACTCAGTGAAATAGTCGAC
	ACO1	Forward: CACTAACGGGAAGTACAAGAG
		Reverse: CTGCATCACTTCCTGGATTGTA
	ACO2	Forward: CAACTCCTCAAAGACGGTCG
		Reverse: GTCCCGTCTTTTTGTGCGAT
	ACO3	Forward: ATGGGACTCGGATGTCACTAGC
		Reverse: CTTCCATAGCCTTCATTGCTTC
	ACO4	Forward: CTGTCAACTTAGGTCCAATA
		Reverse: GCTCACTACCAAACAACAG
	GAPDH	Forward: ACCACAAATTGCCTTGCTCCCTTG
		Reverse: ATCAACGGTCTTCTGAGTGGCTGT
	18s	Forward: CGGCTACCACATCCAAGGAAGG
		Reverse: GAGCTGGAATTACCGCGGCTG
qRT-PCR (ripening-associated TFs genes)	RIN	Forward: AAGGAACCCAAACTTCATCAG
		Reverse: TTGTCCCAAATCCTCACCTA
	TDR4	Forward: ACTGGACTCTCCTCACCTTGGGG
		Reverse: AGCTGCACCTTGCTGCTGTGA
	TAGL1	Forward: GCAATAACTCCCTGCCTGTA
		Reverse: AGATGAAGAGCCTTGACCC
	NOR	Forward: AGAGAACGATGCATGGAGGTTTGT
		Reverse: ACTGGCTCAGGAAATTGGCAATGG
	CNR	Forward: GCTCTCTATCTTCTGTCAATTCCCG
		Reverse: TCGAATACTAGCAGACAGTGCCAAC
	AP2a	Forward: GGAGTATGAATCCGATGAAGGT
		Reverse: CGATTCCAAATTGTGGTCTT
	HB1	Forward: CTACGACGAGCAGTCACCG
		Reverse: GGAACCATACAGCCACCT
	MYB12	Forward: GTGTAGCTGGATTTCCACTTCG
		Reverse: GCCGCTGCATTCACCTCAT
	MADS1	Forward: GTGTAGCTGGATTTCCACTTCG
		Reverse: GCCGCTGCATTCACCTCAT
qRT-PCR (genes related to carotenoid biosynthesis)	PSY1	Forward: AGAGGTGGTGGAAAGCAA
		Reverse: TCTCGGGAGTCATTAGCAT
	PSY2	Forward: GAGGTGACAAGGTAACATAAAGG
		Reverse: CCCACAACAAAGCAACAGAC
	PSY3	Forward: CAAGTTTCCTTTAGACATCAAGCC
		Reverse: TTCCTCTCAATGCATCTTCTCCA
	PDS	Forward: GGTCACAAACCGATACTGCT
		Reverse: AAACCAGTCTCGTACCAATCTC
	ZISO	Forward: CCTTCTTCTTCCTATACCCGTCG
		Reverse: AGCGTGTGAGCTAAGCACCA
	ZDS	Forward: AGTGGTTTCTGTCTAAAGGTGG
		Reverse: ACCGAGCACTCATGTTATCAC
	CRTISO	Forward: AAGACCCACAGACGATACCT
		Reverse:ATCGCCAACACAATATAGACCA
	β-LCY	Forward: TTGACTTAGAACCTCGTTATTGG
		Reverse: AACAGTTCCCTTTGTCATTATCTC
	ZEP	Forward: ATGATAGACCGCCAACCTTTAGTT
		Reverse: CCATGCATCCCCCTTGAC
	NCED	Forward: CATGAACTTGAACACCCTTTGC
		Reverse: CGTTTCGAACGTAAACGCCT
	ε-LCY	Forward: GCCACAGGTTATTCAGTCGTCA
		Reverse: CCAGTCCAAATAGGAAAAACGAT
	β-CRTR	Forward: CTTCTTTCCTACGGTTTCTTCCA
		Reverse: CTCTTATGAACCAGTCCATCGT

## Sheet: Table S2
Table S2 Information on the predicted functional partners of SlGSGT2
Functional partners	Score	Function description
AGAL	0.977	Alpha-galactosidase.
A0A3Q7GSM2	0.974	Alpha-galactosidase.
A0A3Q7FZP1	0.969	Alpha-galactosidase.
A0A3Q7F218	0.929	Uncharacterized protein; Belongs to the glycosyl hydrolase 31 family.
A0A3Q7G077	0.929	Uncharacterized protein; Belongs to the glycosyl hydrolase 31 family.
A0A3Q7EGU4	0.895	Hexosyltransferase; Belongs to the glycosyltransferase 8 family.
GolS-1	0.895	Hexosyltransferase; Belongs to the glycosyltransferase 8 family.
GolS2	0.894	Hexosyltransferase; Belongs to the glycosyltransferase 8 family.
A0A3Q7FW50	0.883	Uncharacterized protein; Belongs to the glycosyl hydrolase 32 family.
LIN7	0.88	Uncharacterized protein.
Lin9	0.864	Uncharacterized protein; Belongs to the glycosyl hydrolase 32 family.
TIV1	0.862	Acid beta-fructofuranosidase; Belongs to the glycosyl hydrolase 32 family.
A0A3Q7FJK9	0.838	Hexosyltransferase; Belongs to the glycosyltransferase 8 family.
A0A3Q7IMP2	0.831	Uncharacterized protein.
A0A3Q7INX2	0.831	Uncharacterized protein; Belongs to the glycosyl hydrolase 32 family.
LIN8	0.826	Uncharacterized protein.
A0A3Q7HRU2	0.803	Ribosomal protein L15; Belongs to the eukaryotic ribosomal protein eL15 family.
A0A3Q7GGD9	0.717	Alpha-galactosidase.
A0A3Q7IPZ1	0.716	UDP-glucose 4-epimerase; Belongs to the NAD(P)-dependent epimerase/dehydratase family.
GOLS1	0.712	Galactinol synthase 1; Galactinol synthase involved in the biosynthesis of raffinose family oligosaccharides (RFOs) that function as osmoprotectants. May promote plant stress tolerance.
